# Supplementary material for: ZIF-8 Nanoparticle: A Valuable Tool for Improving Gene Delivery in Sperm-Mediated Gene Transfer
Source: Biol Proced Online. 2024 Jan 26;26:4. doi: 10.1186/s12575-024-00229-2 (PMC10811821; doi:10.1186/s12575-024-00229-2)
Supplement: Supplementary file 1 — Additional file 1: Supplementary Table S1. RLU values between the control samples and blanks and psitive control. Supplementary Table S2. The autocorrelation data of DLS. Supplementary Table S3. Dynamic Light Scattering (DLS). Supplementary Table S4. Zeta potential distribution of ZIF-8. [file 12575_2024_229_MOESM1_ESM.xlsx]

## Sheet: Suplementary Table S1
Supplementory Table S1: RLU values between the control samples and blanks and psitive control
blank	negative control	positive control
9	11	56
9	15	282
21	10	168
21	11	54
15	15	361
12	10	236
13	18	71
18	28	487
14	16	283
16	13	73
25	17	577
25	13	319
20	9	68
21	12	676
21	17	335
13	22	81
14	24	710
13	14	350
15	19	93
12	17	800
15	9	361
16	15	79
20	16	782
16	20	385
18	19	81
20	22	817
16	22	409
17	27	98
11	21	815
14	16	360
	14	89
14	20	931
15	19	401
17	21	71
19	12	873
16	25	356
16	17	92
16	17	938
13	24	386
19	19	71
9	16	949
10	25	376
11	26	64
16	30	1002
13	19	386
16
15	15	513
22	8	969
19
15	15	595
14	12	1141
15
15	10	649
18	4	1191
18
12	14	761
18	15	1205
16
15	14	715
16	15	1329
23
23	14	780
23	13	1361
16.2419
	22	786
	21	1333
	16	813
	32	1388
	14	812
	11	1346
	12	822
	18	1290
	18	838
	10	1397
	20	904
	15	1271
	22	838
	13	1380
	20	834
	15	1296
	16.8493	627.521
	15156	549612

## Sheet: Suplementary Table S2
Supplementary Table S2: The autocorrelation data of DLS
first measurement			second measurement			third measurement
Delay Time (µs)	Correlation		Delay Time (µs)	Correlation		Delay Time (µs)	Correlation
Delay Time (µs)	Correlation		0	0.826007
1	0.96814		1	0.826007		1	0.844833
1.4	0.9559		1.4	0.823924		1.4	0.849386
1.9	0.938576		1.9	0.810541		1.9	0.826709
2.6	0.960644		2.6	0.827245		2.6	0.81455
3.6	0.942073		3.6	0.786809		3.6	0.783403
5	0.952499		5	0.760701		5	0.761736
6.9	0.947004		6.9	0.750396		6.9	0.728647
9.5	0.934924		9.5	0.708897		9.5	0.707285
13.1	0.935524		13.1	0.674504		13.1	0.666204
18.1	0.924355		18.1	0.637982		18.1	0.631061
25	0.912241		25	0.598365		25	0.593785
34.5	0.902421		34.5	0.560924		34.5	0.5555
47.6	0.878408		47.6	0.513992		47.6	0.510414
65.7	0.85392		65.7	0.462124		65.7	0.46372
90.7	0.820387		90.7	0.409305		90.7	0.404275
125.2	0.780712		125.2	0.347423		125.2	0.33836
172.8	0.739093		172.8	0.290328		172.8	0.267912
238.5	0.693602		238.5	0.228981		238.5	0.202893
329.2	0.644253		329.2	0.173282		329.2	0.145405
454.4	0.596728		454.4	0.122276		454.4	0.100395
627.2	0.547652		627.2	0.0838152		627.2	0.0701569
865.7	0.506576		865.7	0.0617559		865.7	0.0532141
1194.9	0.482553		1194.9	0.0475041		1194.9	0.0446321
1649.3	0.44877		1649.3	0.0402724		1649.3	0.0393093
2276.5	0.413677		2276.5	0.0344949		2276.5	0.0344427
3142.2	0.39261		3142.2	0.0267654		3142.2	0.024509
4337.1	0.366371		4337.1	0.027325		4337.1	0.0217824
5986.4	0.318426		5986.4	0.0225549		5986.4	0.0195913
8262.9	0.273956		8262.9	0.0194561		8262.9	0.0205889
11405.1	0.226619		11405.1	0.0105095		11405.1	0.0130019
15742.2	0.158386		15742.2	0.0108367		15742.2	0.00585939
21728.6	0.142011		21728.6	0.00618122		21728.6	0.00292866
29991.5	0.119958		29991.5	0.00204171		29991.5	0.0001
41396.6	0.0627836		41396.6	0.00243053		41396.6	0.0001
57138.8	0.0560955		57138.8	0.00385026		57138.8	0.0001
			78867.4	0.0001

## Sheet: Suplementary Table S3
Suplementary Table S3: Dynamic Light Scattering (DLS)
First measurement			Second measurement			Third measurement
Diameter (nm)	Frequency (%)		Diameter (nm)	Frequency (%)		Diameter (nm)	Frequency (%)
0.34	0		0.34	0		0.34	0
0.38	0		0.38	0		0.38	0
0.43	0		0.43	0		0.43	0
0.49	0		0.49	0		0.49	0
0.55	0		0.55	0		0.55	0
0.62	0		0.62	0		0.62	0
0.7	0		0.7	0		0.7	0
0.8	0		0.8	0		0.8	0
0.9	0		0.9	0		0.9	0
1.02	0		1.02	0		1.02	0
1.15	0		1.15	0		1.15	0
1.3	0		1.3	0		1.3	0
1.47	0		1.47	0		1.47	0
1.66	0		1.66	0		1.66	0
1.87	0		1.87	0		1.87	0
2.11	0		2.11	0		2.11	0
2.39	0		2.39	0		2.39	0
2.7	0		2.7	0		2.7	0
3.05	0		3.05	0		3.05	0
3.45	0		3.45	0		3.45	0
3.89	0		3.89	0		3.89	0
4.4	0		4.4	0		4.4	0
4.97	0		4.97	0		4.97	0
5.61	0		5.61	0		5.61	0
6.34	0		6.34	0		6.34	0
7.17	0		7.17	0		7.17	0
8.1	0		8.1	0		8.1	0
9.15	0		9.15	0		9.15	0
10.34	0		10.34	0		10.34	0
11.68	0		11.68	0		11.68	0
13.2	0		13.2	0		13.2	0
14.91	0		14.91	0		14.91	0
16.84	0		16.84	0		16.84	0
19.03	0		19.03	0		19.03	0
21.5	0		21.5	0.233		21.5	0
24.29	0		24.29	1.026		24.29	0
27.45	0		27.45	2.067		27.45	0
31.01	0		31.01	3.15		31.01	0
35.03	0		35.03	4.161		35.03	2.708
39.58	0		39.58	5.04		39.58	6.279
44.72	0		44.72	5.753		44.72	9.358
50.53	0		50.53	6.285		50.53	11.43
57.09	7.258		57.09	6.634		57.09	12.41
64.5	15.717		64.5	6.805		64.5	12.41
72.87	20.611		72.87	6.811		72.87	11.614
82.33	20.922		82.33	6.671		82.33	10.234
93.02	17.457		93.02	6.405		93.02	8.473
105.1	11.716		105.1	6.037		105.1	6.52
118.74	5.483		118.74	5.588		118.74	4.544
134.16	0.836		134.16	5.08		134.16	2.7
151.57	0		151.57	4.535		151.57	1.159
171.25	0		171.25	3.971		171.25	0.16
193.48	0		193.48	3.405		193.48	0
218.6	0		218.6	2.85		218.6	0
246.98	0		246.98	2.319		246.98	0
279.04	0		279.04	1.821		279.04	0
315.27	0		315.27	1.365		315.27	0
356.2	0		356.2	0.958		356.2	0
402.44	0		402.44	0.606		402.44	0
454.69	0		454.69	0.317		454.69	0
513.71	0		513.71	0.107		513.71	0
580.41	0		580.41	0		580.41	0
655.76	0		655.76	0		655.76	0
740.89	0		740.89	0		740.89	0
837.07	0		837.07	0		837.07	0
945.74	0		945.74	0		945.74	0
1068.52	0		1068.52	0		1068.52	0
1207.24	0		1207.24	0		1207.24	0
1363.97	0		1363.97	0		1363.97	0
1541.04	0		1541.04	0		1541.04	0
1741.1	0		1741.1	0		1741.1	0
1967.14	0		1967.14	0		1967.14	0
2222.51	0		2222.51	0		2222.51	0
2511.05	0		2511.05	0		2511.05	0
2837.04	0		2837.04	0		2837.04	0
3205.35	0		3205.35	0		3205.35	0
3621.48	0		3621.48	0		3621.48	0
4091.63	0		4091.63	0		4091.63	0
4622.81	0		4622.81	0		4622.81	0
5222.96	0		5222.96	0		5222.96	0
5901.02	0		5901.02	0		5901.02	0
6667.1	0		6667.1	0		6667.1	0
7532.65	0		7532.65	0		7532.65	0
8510.56	0		8510.56	0		8510.56	0

## Sheet: Suplementary Table S4
Suplementary Table S4: zeta potential distribution of ZIF-8
First measurement			Second measurement			Third measurement
zeta Potential(mV)	Intensity(a.u.)		zeta Potential(mV)	Intensity(a.u.)		Zeta Potential(mV)	Intensity(a.u.)
-189.025	0		-196.449	0		-190.697	0
-177.895	0		-185.267	0		-179.548	0
-166.765	0		-174.086	0		-168.399	0
-155.635	0		-162.904	0		-157.25	0
-144.506	0		-151.723	0		-146.101	0
-133.376	0		-140.541	0		-134.953	0
-122.246	0		-129.36	0		-123.804	0
-111.116	0		-118.179	0		-112.655	0
-99.9863	0		-106.997	0		-101.506	0
-88.8565	0		-95.8156	0		-90.3575	0
-77.7267	0		-84.6341	0		-79.2088	0
-66.5969	0		-73.4527	0		-68.06	0
-55.4671	0		-62.2712	0		-56.9112	0
-44.3373	0		-51.0898	0		-45.7624	0
-33.2074	0		-39.9083	0		-34.6136	0
-22.0776	0		-28.7268	0		-23.4648	0
-10.9478	2.04787		-17.5454	0		-12.3161	1.53642
0.181972	4.1042		-6.36393	1.02324		-1.16728	6.10684
11.3118	4.88358		4.81753	9.77985		9.98151	16.0877
22.4416	17.539		15.999	29.378		21.1303	16.9197
33.5714	15.2041		27.1804	19.918		32.2791	7.99668
44.7012	2.78901		38.3619	6.61117		43.4279	1.24464
55.831	0		49.5434	4.47813		54.5766	0
66.9608	0		60.7248	0		65.7254	0
78.0906	0		71.9063	0		76.8742	0
89.2204	0		83.0877	0		88.023	0
100.35	0		94.2692	0		99.1718	0
111.48	0		105.451	0		110.321	0
122.61	0		116.632	0		121.469	0
133.74	0		127.814	0		132.618	0
144.869	0		138.995	0		143.767	0
155.999	0		150.176	0		154.916	0
167.129	0		161.358	0		166.064	0
178.259	0		172.539	0		177.213	0
189.389	0		183.721	0		188.362	0
			194.902	0		199.511	0
